# Supplementary material for: Two-fold elevation of endogenous GDNF levels in mice improves motor coordination without causing side-effects
Source: Sci Rep. 2018 Aug 8;8:11861. doi: 10.1038/s41598-018-29988-1 (PMC6082872; doi:10.1038/s41598-018-29988-1)
Supplement: Supplementary file 2 — Supplementary Table 1 [file 41598_2018_29988_MOESM2_ESM.xlsx]

## Sheet: Fig 2
Statistical analysis
Two-fold elevation of endogenous GDNF levels in mice improves motor coordination without causing side-effects
Kärt Mätlik, Vootele Võikar, Carolina Vilenius, Natalia Kulesskaya, Jaan-Olle Andressoo
Figure, panel	Behavioral test, parameter	Sex (m/f)	n (Gdnf wt/wt)	n (Gdnf wt/hyper)	Statistical test	Comparisons	alpha	Adjusted P-value	SS	DF	MS	F (DFn, DFd)	P value
2a	RR: Latency to fall, day 1	m	34	31	Two-way repeated measures ANOVA	Interaction	0.05	0.9836	136.5	2	68.27	F (2, 126) = 0,0165	P=0,9836
					Two-way repeated measures ANOVA	Main time effect	0.05	<0,0001	106461	2	53231	F (2, 126) = 12,87	P<0,0001
					Two-way repeated measures ANOVA	Main genotype effect	0.05	0.0462	103134	1	103134	F (1, 63) = 4,138	P=0,0462
					Two-way repeated measures ANOVA	Subjects (matching)	0.05	<0,0001	1570265	63	24925	F (63, 126) = 6,025	P<0,0001
					Two-way repeated measures ANOVA	Residual	0.05		521214	126	4137
					Sidak's multiple comparison's test	Trial 1 Gdnf wt/wt vs Gdnf wt/hyper	0.05	0.1927
					Sidak's multiple comparison's test	Trial 2 Gdnf wt/wt vs Gdnf wt/hyper	0.05	0.2122
					Sidak's multiple comparison's test	Trial 3 Gdnf wt/wt vs Gdnf wt/hyper	0.05	0.2596
2a	RR: Latency to fall, day 2	m	34	31	Two-way repeated measures ANOVA	Interaction	0.05	0.6966	1778	2	889	F (2, 126) = 0,3626	P = 0,6966
					Two-way repeated measures ANOVA	Main time effect	0.05	< 0,0001	52231	2	26116	F (2, 126) = 10,65	P < 0,0001
					Two-way repeated measures ANOVA	Main genotype effect	0.05	0.0109	163526	1	163526	F (1, 63) = 6,889	P = 0,0109
					Two-way repeated measures ANOVA	Subjects (matching)	0.05	< 0,0001	1495000	63	23737	F (63, 126) = 9,683	P < 0,0001
					Two-way repeated measures ANOVA	Residual	0.05		308873	126	2451
					Sidak's multiple comparison's test	Trial 4 Gdnf wt/wt vs Gdnf wt/hyper	0.05	0.0229
					Sidak's multiple comparison's test	Trial 5 Gdnf wt/wt vs Gdnf wt/hyper	0.05	0.1111
					Sidak's multiple comparison's test	Trial 6 Gdnf wt/wt vs Gdnf wt/hyper	0.05	0.0525
Figure, panel	Behavioral test, parameter	Sex (m/f)	n (Gdnf wt/wt)	n (Gdnf wt/hyper)	Statistical test	Comparisons	alpha	P-value	Sum of ranks	Mann-Whitney U
2b	BW: Latency to fall	m	34	31	Mann-Whitney test	Gdnf wt/wt vs Gdnf wt/hyper	0.05	0.6317	1086 , 1060	490.5
Figure, panel	Behavioral test, parameter	Sex (m/f)	n (Gdnf wt/wt)	n (Gdnf wt/hyper)	Statistical test	Comparisons	alpha	P-value	Welch-corrected t, df
2c	BW: Line crossings	m	34	31	Unpaired Student's t-test with Welch's correction	Gdnf wt/wt vs Gdnf wt/hyper	0.05	0.0922	t=1,716 df=50,74
Figure, panel	Behavioral test, parameter	Sex (m/f)	n (Gdnf wt/wt)	n (Gdnf wt/hyper)	Statistical test	Comparisons	alpha	P-value	Welch-corrected t, df
2d	VG: Latency to turn	m	24	21	Unpaired Student's t-test with Welch's correction	Gdnf wt/wt vs Gdnf wt/hyper	0.05	0.125	t=1,569 df=37,27
Figure, panel	Behavioral test, parameter	Sex (m/f)	n (Gdnf wt/wt)	n (Gdnf wt/hyper)	Statistical test	Comparisons	alpha	P-value	t, df
2e	VG: Latency to top	m	24	21	Unpaired Student's t-test	Gdnf wt/wt vs Gdnf wt/hyper	0.05	0.4823	t=0,7087 df=43
Figure, panel	Behavioral test, parameter	Sex (m/f)	n (Gdnf wt/wt)	n (Gdnf wt/hyper)	Statistical test	Comparisons	alpha	P-value	Sum of ranks	Mann-Whitney U
2f	CH: Latency to line 1	m	24	21	Mann-Whitney test	Gdnf wt/wt vs Gdnf wt/hyper	0.05	0.8432	543 , 492	243
	CH: Latency to line 2	m	24	21	Mann-Whitney test	Gdnf wt/wt vs Gdnf wt/hyper	0.05	0.7975	540,5 , 494,5	240.5
Figure, panel	Behavioral test, parameter	Sex (m/f)	n (Gdnf wt/wt)	n (Gdnf wt/hyper)	Statistical test	Comparisons	alpha	P-value	Sum of ranks	Mann-Whitney U
2g	Coat hanger score	m	24	21	Mann-Whitney test	Gdnf wt/wt vs Gdnf wt/hyper	0.05	0.666	571 , 464	233
Figure, panel	Behavioral test, parameter	Sex (m/f)	n (Gdnf wt/wt)	n (Gdnf wt/hyper)	Statistical test	Comparisons	alpha	P-value	Sum of ranks	Mann-Whitney U
2h	CH: Latency to fall	m	24	21	Mann-Whitney test	Gdnf wt/wt vs Gdnf wt/hyper	0.05	0.596	572,5 , 462,5	231.5
Figure, panel	Behavioral test, parameter	Sex (m/f)	n (Gdnf wt/wt)	n (Gdnf wt/hyper)	Statistical test	Comparisons	alpha	P-value	t, df
2i	Grip strength	m	33	31	Unpaired Student's t-test	Gdnf wt/wt vs Gdnf wt/hyper	0.05	0.7028	t=0,3833 df=62

## Sheet: Fig 3
Statistical analysis
Two-fold elevation of endogenous GDNF levels in mice improves motor coordination without causing side-effects
Kärt Mätlik, Vootele Võikar, Carolina Vilenius, Natalia Kulesskaya, Jaan-Olle Andressoo
Figure, panel	Behavioral test, parameter	Sex (m/f)	n (Gdnf wt/wt)	n (Gdnf wt/hyper)	Statistical test	Comparisons	alpha	P-value	t, df
3a	HP: Latency to respond	m	10	10	Unpaired Student's t-test	Gdnf wt/wt vs Gdnf wt/hyper	0.05	0.1314	t=1,58 df=18
Figure, panel	Behavioral test, parameter	Sex (m/f)	n (Gdnf wt/wt)	n (Gdnf wt/hyper)	Statistical test	Comparisons	alpha	P-value	t, df
3b	VF: Latency to respond	m	14	14	Unpaired Student's t-test	Gdnf wt/wt vs Gdnf wt/hyper	0.05	0.4878	t=0,7039 df=26
Figure, panel	Behavioral test, parameter	Sex (m/f)	n (Gdnf wt/wt)	n (Gdnf wt/hyper)	Statistical test	Comparisons	alpha	Adjusted P-value	SS	DF	MS	F (DFn, DFd)	P value
3c	OLF: Sniffing time	m	10	10	Two-way repeated measures ANOVA	Interaction	0.05	0.8629	11.46	4	2.865	F (4, 72) = 0,3212	P=0,8629
					Two-way repeated measures ANOVA	Main time effect	0.05	<0,0001	514.7	4	128.7	F (4, 72) = 14,43	P<0,0001
					Two-way repeated measures ANOVA	Main genotype effect	0.05	0.7411	1.44	1	1.44	F (1, 18) = 0,1126	P=0,7411
					Two-way repeated measures ANOVA	Subjects (matching)	0.05	0.1425	230.2	18	12.79	F (18, 72) = 1,434	P=0,1425
					Two-way repeated measures ANOVA	Residual	0.05		642.2	72	8.919
Figure, panel	Behavioral test, parameter	Sex (m/f)	n (Gdnf wt/wt)	n (Gdnf wt/hyper)	Statistical test	Comparisons	alpha	Adjusted P-value	SS	DF	MS	F (DFn, DFd)	P value
3d	OF: Distance travelled	m	34	31	Two-way repeated measures ANOVA	Interaction	0.05	0.9129	71104	5	14221	F (5, 315) = 0,2996	P=0,9129
					Two-way repeated measures ANOVA	Main time effect	0.05	<0,0001	23484851	5	4696970	F (5, 315) = 98,96	P<0,0001
					Two-way repeated measures ANOVA	Main genotype effect	0.05	0.5829	78868	1	78868	F (1, 63) = 0,3048	P=0,5829
					Two-way repeated measures ANOVA	Subjects (matching)	0.05	<0,0001	16303701	63	258789	F (63, 315) = 5,453	P<0,0001
					Two-way repeated measures ANOVA	Residual	0.05		14950313	315	47461
Figure, panel	Behavioral test, parameter	Sex (m/f)	n (Gdnf wt/wt)	n (Gdnf wt/hyper)	Statistical test	Comparisons	alpha	Adjusted P-value	SS	DF	MS	F (DFn, DFd)	P value
3e	OF: Time in the center	m	34	31	Two-way repeated measures ANOVA	Interaction	0.05	0.9879	272.2	5	54.44	F (5, 315) = 0,1200	P = 0,9879
					Two-way repeated measures ANOVA	Main time effect	0.05	< 0,0001	75642	5	15128	F (5, 315) = 33,35	P < 0,0001
					Two-way repeated measures ANOVA	Main genotype effect	0.05	0.5938	1139	1	1139	F (1, 63) = 0,2874	P = 0,5938
					Two-way repeated measures ANOVA	Subjects (matching)	0.05	< 0,0001	249672	63	3963	F (63, 315) = 8,738	P < 0,0001
					Two-way repeated measures ANOVA	Residual	0.05		142871	315	453.6
Figure, panel	Behavioral test, parameter	Sex (m/f)	n (Gdnf wt/wt)	n (Gdnf wt/hyper)	Statistical test	Comparisons	alpha	P-value	t, df
3f	LD: Latency to escape from light	m	10	10	Unpaired Student's t-test	Gdnf wt/wt vs Gdnf wt/hyper	0.05	0.8918	t=0,138 df=18
Figure, panel	Behavioral test, parameter	Sex (m/f)	n (Gdnf wt/wt)	n (Gdnf wt/hyper)	Statistical test	Comparisons	alpha	P-value	t, df
3g	LD: Time in the light compartment	m	10	10	Unpaired Student's t-test	Gdnf wt/wt vs Gdnf wt/hyper	0.05	0.6336	t=0,4849 df=18
3g	LD: Distance in the light compartment	m	10	10	Unpaired Student's t-test	Gdnf wt/wt vs Gdnf wt/hyper	0.05	0.6656	t=0,4394 df=18

## Sheet: Fig 4
Statistical analysis
Two-fold elevation of endogenous GDNF levels in mice improves motor coordination without causing side-effects
Kärt Mätlik, Vootele Võikar, Carolina Vilenius, Natalia Kulesskaya, Jaan-Olle Andressoo
Figure, panel	Behavioral test, parameter	Sex (m/f)	n (Gdnf wt/wt)	n (Gdnf wt/hyper)	Statistical test	Comparisons	alpha	P-value	t, df
4a	FST: Time spent immobile	m	10	10	Unpaired Student's t-test	Gdnf wt/wt vs Gdnf wt/hyper	0.05	0.805	t=0,2505 df=18
Figure, panel	Behavioral test, parameter	Sex (m/f)	n (Gdnf wt/wt)	n (Gdnf wt/hyper)	Statistical test	Comparisons	alpha	Adjusted P-value	SS	DF	MS	F (DFn, DFd)	P value
4b	IC-DD: Visits to saccharin corner, habituation	f	19	17	Two-way repeated measures ANOVA	Interaction	0.05	0.8529	46.36	2	23.18	F (2, 68) = 0,1595	P=0,8529
					Two-way repeated measures ANOVA	Main time effect	0.05	0.0291	1084	2	542.1	F (2, 68) = 3,729	P=0,0291
					Two-way repeated measures ANOVA	Main genotype effect	0.05	0.7774	42.33	1	42.33	F (1, 34) = 0,08124	P=0,7774
					Two-way repeated measures ANOVA	Subjects (matching)	0.05	<0,0001	17717	34	521.1	F (34, 68) = 3,584	P<0,0001
					Two-way repeated measures ANOVA	Residual	0.05		9886	68	145.4
4b	IC-DD: Visits to saccharin corner, saccharin preference	f	19	17	Two-way repeated measures ANOVA	Interaction	0.05	0.9869	2.872	2	1.436	F (2, 68) = 0,01322	P=0,9869
					Two-way repeated measures ANOVA	Main time effect	0.05	0.0005	1844	2	921.8	F (2, 68) = 8,482	P=0,0005
					Two-way repeated measures ANOVA	Main genotype effect	0.05	0.6549	492.2	1	492.2	F (1, 34) = 0,2033	P=0,6549
					Two-way repeated measures ANOVA	Subjects (matching)	0.05	<0,0001	82294	34	2420	F (34, 68) = 22,27	P<0,0001
					Two-way repeated measures ANOVA	Residual	0.05		7390	68	108.7
4b	IC-DD: Visits to saccharin corner, delay	f	19	17	Two-way repeated measures ANOVA	Interaction	0.05	0.1303	2554	9	283.8	F (9, 306) = 1,548	P=0,1303
					Two-way repeated measures ANOVA	Main time effect	0.05	<0,0001	78431	9	8715	F (9, 306) = 47,55	P<0,0001
					Two-way repeated measures ANOVA	Main genotype effect	0.05	0.1385	10341	1	10341	F (1, 34) = 2,302	P=0,1385
					Two-way repeated measures ANOVA	Subjects (matching)	0.05	<0,0001	152735	34	4492	F (34, 306) = 24,51	P<0,0001
					Two-way repeated measures ANOVA	Residual	0.05		56079	306	183.3
4b	IC-DD: Visits to saccharin corner, saccharin preference II	f	19	17	Two-way repeated measures ANOVA	Interaction	0.05	0.7916	80.51	2	40.26	F (2, 68) = 0,2345	P=0,7916
					Two-way repeated measures ANOVA	Main time effect	0.05	0.0002	3368	2	1684	F (2, 68) = 9,811	P=0,0002
					Two-way repeated measures ANOVA	Main genotype effect	0.05	0.9087	40.67	1	40.67	F (1, 34) = 0,01335	P=0,9087
					Two-way repeated measures ANOVA	Subjects (matching)	0.05	<0,0001	103580	34	3046	F (34, 68) = 17,75	P<0,0001
					Two-way repeated measures ANOVA	Residual	0.05		11671	68	171.6
Figure, panel	Behavioral test, parameter	Sex (m/f)	n (Gdnf wt/wt)	n (Gdnf wt/hyper)	Statistical test	Comparisons	alpha	P-value	t, df
4c	PPI: Startle response	m	34	31	Unpaired Student's t-test	Gdnf wt/wt vs Gdnf wt/hyper	0.05	0.358	t=0,926 df=63
Figure, panel	Behavioral test, parameter	Sex (m/f)	n (Gdnf wt/wt)	n (Gdnf wt/hyper)	Statistical test	Comparisons	alpha	P-value	t, df
4d	RI: Time in social interaction	m	10	10	Unpaired Student's t-test	Gdnf wt/wt vs Gdnf wt/hyper	0.05	0.5443	t=0,618 df=18
Figure, panel	Behavioral test, parameter	Sex (m/f)	n (Gdnf wt/wt)	n (Gdnf wt/hyper)	Statistical test	Comparisons	alpha	P-value	t, df
4e	TD: Retreated matches	m	8	10	Unpaired Student's t-test	Gdnf wt/wt vs Gdnf wt/hyper	0.05	0.3703	t=0,9218 df=16
Figure, panel	Behavioral test, parameter	Sex (m/f)	n (Gdnf wt/wt)	n (Gdnf wt/hyper)	Statistical test	Comparisons	alpha	Adjusted P-value	SS	DF	MS	F (DFn, DFd)	P value
4f	IC-IMP: Errors	f	20	19	Two-way repeated measures ANOVA	Interaction	0.05	0.8705	271.1	6	45.19	F (6, 222) = 0,4122	P=0,8705
					Two-way repeated measures ANOVA	Main time effect	0.05	<0,0001	95660	6	15943	F (6, 222) = 145,4	P<0,0001
					Two-way repeated measures ANOVA	Main genotype effect	0.05	0.3487	589.7	1	589.7	F (1, 37) = 0,901	P=0,3487
					Two-way repeated measures ANOVA	Subjects (matching)	0.05	<0,0001	24217	37	654.5	F (37, 222) = 5,97	P<0,0001
					Two-way repeated measures ANOVA	Residual	0.05		24340	222	109.6
Figure, panel	Behavioral test, parameter	Sex (m/f)	n (Gdnf wt/wt)	n (Gdnf wt/hyper)	Statistical test	Comparisons	alpha	Adjusted P-value	t ratio	df
4g	FC: Freezing time	m	32	30	Unpaired Student's t-test, Holm-Sidak correction	Baseline	0.05	0.993939	0.09783	240
					Unpaired Student's t-test, Holm-Sidak correction	Context	0.05	0.712276	0.9564	240
					Unpaired Student's t-test, Holm-Sidak correction	Novelty	0.05	0.993939	0.05008	240
					Unpaired Student's t-test, Holm-Sidak correction	CS	0.05	0.151869	2.061	240

## Sheet: S Fig 1
Statistical analysis
Two-fold elevation of endogenous GDNF levels in mice improves motor coordination without causing side-effects
Kärt Mätlik, Vootele Võikar, Carolina Vilenius, Natalia Kulesskaya, Jaan-Olle Andressoo
Figure, panel	Behavioral test, parameter	Sex (m/f)	n (Gdnf wt/wt)	n (Gdnf wt/hyper)	Statistical test	Comparisons	alpha	Adjusted P-value	SS	DF	MS	F (DFn, DFd)	P value
S 1a	RR: Latency to fall, day 1	f	10	9	Two-way repeated measures ANOVA	Interaction	0.05	0.533	7411	2	3705	F (2, 34) = 0,641	P=0,5330
					Two-way repeated measures ANOVA	Main time effect	0.05	0.039	41344	2	20672	F (2, 34) = 3,576	P=0,0390
					Two-way repeated measures ANOVA	Main genotype effect	0.05	0.6723	3045	1	3045	F (1, 17) = 0,1852	P=0,6723
					Two-way repeated measures ANOVA	Subjects (matching)	0.05	0.0046	279403	17	16435	F (17, 34) = 2,843	P=0,0046
					Two-way repeated measures ANOVA	Residual	0.05		196558	34	5781
S 1a	RR: Latency to fall, day 2	f	10	9	Two-way repeated measures ANOVA	Interaction	0.05	0.0955	8381	2	4191	F (2, 34) = 2,519	P=0,0955
					Two-way repeated measures ANOVA	Main time effect	0.05	0.1625	6382	2	3191	F (2, 34) = 1,918	P=0,1625
					Two-way repeated measures ANOVA	Main genotype effect	0.05	0.2536	25218	1	25218	F (1, 17) = 1,396	P=0,2536
					Two-way repeated measures ANOVA	Subjects (matching)	0.05	<0,0001	306988	17	18058	F (17, 34) = 10,85	P<0,0001
					Two-way repeated measures ANOVA	Residual	0.05		56574	34	1664
Figure, panel	Behavioral test, parameter	Sex (m/f)	n (Gdnf wt/wt)	n (Gdnf wt/hyper)	Statistical test	Comparisons	alpha	P-value	Sum of ranks	Mann-Whitney U
S 1b	BW: Latency to fall	f	10	9	Mann-Whitney test	Gdnf wt/wt vs Gdnf wt/hyper	0.05	0.8514	98 , 92	43
Figure, panel	Behavioral test, parameter	Sex (m/f)	n (Gdnf wt/wt)	n (Gdnf wt/hyper)	Statistical test	Comparisons	alpha	P-value	Sum of ranks	Mann-Whitney U
S 1c	BW: Line crossings	f	10	9	Mann-Whitney test	Gdnf wt/wt vs Gdnf wt/hyper	0.05	0.6182	106,5 , 83,5	38.5
Figure, panel	Behavioral test, parameter	Sex (m/f)	n (Gdnf wt/wt)	n (Gdnf wt/hyper)	Statistical test	Comparisons	alpha	P-value	t, df
S 1d	Grip strength	f	10	9	Unpaired Student's t-test	Gdnf wt/wt vs Gdnf wt/hyper	0.05	0.6609	t=0,4465 df=17

## Sheet: S Fig 2
Statistical analysis
Two-fold elevation of endogenous GDNF levels in mice improves motor coordination without causing side-effects
Kärt Mätlik, Vootele Võikar, Carolina Vilenius, Natalia Kulesskaya, Jaan-Olle Andressoo
Figure, panel	Behavioral test, parameter	Sex (m/f)	n (Gdnf wt/wt)	n (Gdnf wt/hyper)	Statistical test	Comparisons	alpha	P-value	t, df
S 2a	HP: Latency to respond	f	10	8	Unpaired Student's t-test	Gdnf wt/wt vs Gdnf wt/hyper	0.05	0.5435	t=0,6208 df=16
Figure, panel	Behavioral test, parameter	Sex (m/f)	n (Gdnf wt/wt)	n (Gdnf wt/hyper)	Statistical test	Comparisons	alpha	Adjusted P-value	SS	DF	MS	F (DFn, DFd)	P value
S 2b	OLF: Sniffing time	f	9	9	Two-way repeated measures ANOVA	Interaction	0.05	0.9809	19.84	4	4.961	F (4, 64) = 0,1034	P=0,9809
					Two-way repeated measures ANOVA	Main time effect	0.05	0.0087	714.1	4	178.5	F (4, 64) = 3,721	P=0,0087
					Two-way repeated measures ANOVA	Main genotype effect	0.05	0.6244	16.04	1	16.04	F (1, 16) = 0,2492	P=0,6244
					Two-way repeated measures ANOVA	Subjects (matching)	0.05	0.2008	1030	16	64.37	F (16, 64) = 1,342	P=0,2008
					Two-way repeated measures ANOVA	Residual	0.05		3070	64	47.98
Figure, panel	Behavioral test, parameter	Sex (m/f)	n (Gdnf wt/wt)	n (Gdnf wt/hyper)	Statistical test	Comparisons	alpha	Adjusted P-value	SS	DF	MS	F (DFn, DFd)	P value
S 2c	OF: Distance travelled in the center	m	34	31	Two-way repeated measures ANOVA	Interaction	0.05	0.6046	304.2	5	60.85	F (5, 315) = 0,7257	P = 0,6046
					Two-way repeated measures ANOVA	Main time effect	0.05	< 0,0001	10047	5	2009	F (5, 315) = 23,97	P < 0,0001
					Two-way repeated measures ANOVA	Main genotype effect	0.05	0.6776	106	1	106	F (1, 63) = 0,1744	P = 0,6776
					Two-way repeated measures ANOVA	Subjects (matching)	0.05	< 0,0001	38267	63	607.4	F (63, 315) = 7,244	P < 0,0001
					Two-way repeated measures ANOVA	Residual	0.05		26413	315	83.85
Figure, panel	Behavioral test, parameter	Sex (m/f)	n (Gdnf wt/wt)	n (Gdnf wt/hyper)	Statistical test	Comparisons	alpha	Adjusted P-value	SS	DF	MS	F (DFn, DFd)	P value
S 2d	OF: Vertical counts	m	34	31	Two-way repeated measures ANOVA	Interaction	0.05	0.8647	758.7	5	151.7	F (5, 315) = 0,3764	P = 0,8647
					Two-way repeated measures ANOVA	Main time effect	0.05	< 0,0001	62012	5	12402	F (5, 315) = 30,77	P < 0,0001
					Two-way repeated measures ANOVA	Main genotype effect	0.05	0.5113	1122	1	1122	F (1, 63) = 0,4363	P = 0,5113
					Two-way repeated measures ANOVA	Subjects (matching)	0.05	< 0,0001	161941	63	2570	F (63, 315) = 6,377	P < 0,0001
					Two-way repeated measures ANOVA	Residual	0.05		126971	315	403.1
Figure, panel	Behavioral test, parameter	Sex (m/f)	n (Gdnf wt/wt)	n (Gdnf wt/hyper)	Statistical test	Comparisons	alpha	Adjusted P-value	SS	DF	MS	F (DFn, DFd)	P value
S 2e	OF: Distance travelled	f	10	9	Two-way repeated measures ANOVA	Interaction	0.05	0.0681	260022	5	52004	F (5, 85) = 2,143	P = 0,0681
					Two-way repeated measures ANOVA	Main time effect	0.05	< 0,0001	5510000	5	1102000	F (5, 85) = 45,40	P < 0,0001
					Two-way repeated measures ANOVA	Main genotype effect	0.05	0.4826	77890	1	77890	F (1, 17) = 0,5152	P = 0,4826
					Two-way repeated measures ANOVA	Subjects (matching)	0.05	< 0,0001	2570000	17	151184	F (17, 85) = 6,229	P < 0,0001
					Two-way repeated measures ANOVA	Residual	0.05		2063000	85	24273
Figure, panel	Behavioral test, parameter	Sex (m/f)	n (Gdnf wt/wt)	n (Gdnf wt/hyper)	Statistical test	Comparisons	alpha	Adjusted P-value	SS	DF	MS	F (DFn, DFd)	P value
S 2f	OF: Distance travelled in the center	f	10	9	Two-way repeated measures ANOVA	Interaction	0.05	0.874	108.6	5	21.71	F (5, 85) = 0,3607	P = 0,8740
					Two-way repeated measures ANOVA	Main time effect	0.05	0.0004	1510	5	302.1	F (5, 85) = 5,018	P = 0,0004
					Two-way repeated measures ANOVA	Main genotype effect	0.05	0.1583	618.4	1	618.4	F (1, 17) = 2,177	P = 0,1583
					Two-way repeated measures ANOVA	Subjects (matching)	0.05	< 0,0001	4828	17	284	F (17, 85) = 4,718	P < 0,0001
					Two-way repeated measures ANOVA	Residual	0.05		5117	85	60.2
Figure, panel	Behavioral test, parameter	Sex (m/f)	n (Gdnf wt/wt)	n (Gdnf wt/hyper)	Statistical test	Comparisons	alpha	Adjusted P-value	SS	DF	MS	F (DFn, DFd)	P value
S 2g	OF: Time spent in the center	f	10	9	Two-way repeated measures ANOVA	Interaction	0.05	0.0997	5729	5	1146	F (5, 85) = 1,918	P = 0,0997
					Two-way repeated measures ANOVA	Main time effect	0.05	0.0054	10735	5	2147	F (5, 85) = 3,594	P = 0,0054
					Two-way repeated measures ANOVA	Main genotype effect	0.05	0.2466	5838	1	5838	F (1, 17) = 1,440	P = 0,2466
					Two-way repeated measures ANOVA	Subjects (matching)	0.05	< 0,0001	68927	17	4055	F (17, 85) = 6,788	P < 0,0001
					Two-way repeated measures ANOVA	Residual	0.05		50774	85	597.3
Figure, panel	Behavioral test, parameter	Sex (m/f)	n (Gdnf wt/wt)	n (Gdnf wt/hyper)	Statistical test	Comparisons	alpha	Adjusted P-value	SS	DF	MS	F (DFn, DFd)	P value
S 2h	OF: Vertical counts	f	10	9	Two-way repeated measures ANOVA	Interaction	0.05	0.1121	1884	5	376.9	F (5, 85) = 1,848	P = 0,1121
					Two-way repeated measures ANOVA	Main time effect	0.05	0.0015	4385	5	877	F (5, 85) = 4,302	P = 0,0015
					Two-way repeated measures ANOVA	Main genotype effect	0.05	0.5414	585	1	585	F (1, 17) = 0,3884	P = 0,5414
					Two-way repeated measures ANOVA	Subjects (matching)	0.05	< 0,0001	25606	17	1506	F (17, 85) = 7,388	P < 0,0001
					Two-way repeated measures ANOVA	Residual	0.05		17330	85	203.9
Figure, panel	Behavioral test, parameter	Sex (m/f)	n (Gdnf wt/wt)	n (Gdnf wt/hyper)	Statistical test	Comparisons	alpha	P-value	Welch-corrected t, df
S 2i	LD: Latency to escape from light	f	10	9	Unpaired Student's t-test with Welch's correction	Gdnf wt/wt vs Gdnf wt/hyper	0.05	0.0821	t=1,949 df=9,258
Figure, panel	Behavioral test, parameter	Sex (m/f)	n (Gdnf wt/wt)	n (Gdnf wt/hyper)	Statistical test	Comparisons	alpha	P-value	t, df
S 2j	LD: Time in the light compartment	f	10	9	Unpaired Student's t-test	Gdnf wt/wt vs Gdnf wt/hyper	0.05	0.0566	t=2,045 df=17
S 2j	LD: Distance in the light compartment	f	10	9	Unpaired Student's t-test	Gdnf wt/wt vs Gdnf wt/hyper	0.05	0.1257	t=1,61 df=17

## Sheet: S Fig 3
Statistical analysis
Two-fold elevation of endogenous GDNF levels in mice improves motor coordination without causing side-effects
Kärt Mätlik, Vootele Võikar, Carolina Vilenius, Natalia Kulesskaya, Jaan-Olle Andressoo
Figure, panel	Behavioral test, parameter	Sex (m/f)	n (Gdnf wt/wt)	n (Gdnf wt/hyper)	Statistical test	Comparisons	alpha	P-value	t, df
S 3a	FST: Time spent immobile	f	9	9	Unpaired Student's t-test with Welch's correction	Gdnf wt/wt vs Gdnf wt/hyper	0.05	0.3407	t=0,9945 df=11,33
Figure, panel	Behavioral test, parameter	Sex (m/f)	n (Gdnf wt/wt)	n (Gdnf wt/hyper)	Statistical test	Comparisons	alpha	Adjusted P-value	SS	DF	MS	F (DFn, DFd)	P value
S 3b	Pre-pulse inhibition	m	34	31	Two-way repeated measures ANOVA	Interaction	0.05	0.0734	634.5	3	211.5	F (3, 189) = 2,355	P = 0,0734
					Two-way repeated measures ANOVA	Main time effect	0.05	< 0,0001	19148	3	6383	F (3, 189) = 71,07	P < 0,0001
					Two-way repeated measures ANOVA	Main genotype effect	0.05	0.8513	87.58	1	87.58	F (1, 63) = 0,03544	P = 0,8513
					Two-way repeated measures ANOVA	Subjects (matching)	0.05	< 0,0001	155659	63	2471	F (63, 189) = 27,51	P < 0,0001
					Two-way repeated measures ANOVA	Residual	0.05		16972	189	89.8
Figure, panel	Behavioral test, parameter	Sex (m/f)	n (Gdnf wt/wt)	n (Gdnf wt/hyper)	Statistical test	Comparisons	alpha	P-value	t, df
S 3c	PPI: Startle response	f	10	9	Unpaired Student's t-test	Gdnf wt/wt vs Gdnf wt/hyper	0.05	0.8402	t=0,2047 df=17
Figure, panel	Behavioral test, parameter	Sex (m/f)	n (Gdnf wt/wt)	n (Gdnf wt/hyper)	Statistical test	Comparisons	alpha	Adjusted P-value	SS	DF	MS	F (DFn, DFd)	P value
S 3d	Pre-pulse inhibition	f	10	9	Two-way repeated measures ANOVA	Interaction	0.05	0.7903	73.17	3	24.39	F (3, 51) = 0,3486	P = 0,7903
					Two-way repeated measures ANOVA	Main time effect	0.05	0.0003	1584	3	528.1	F (3, 51) = 7,549	P = 0,0003
					Two-way repeated measures ANOVA	Main genotype effect	0.05	0.8225	22.12	1	22.12	F (1, 17) = 0,05192	P = 0,8225
					Two-way repeated measures ANOVA	Subjects (matching)	0.05	< 0,0001	7244	17	426.1	F (17, 51) = 6,091	P < 0,0001
					Two-way repeated measures ANOVA	Residual	0.05		3568	51	69.96
Figure, panel	Behavioral test, parameter	Sex (m/f)	n (Gdnf wt/wt)	n (Gdnf wt/hyper)	Statistical test	Comparisons	alpha	Adjusted P-value	t ratio	df
S 3e	FC: Freezing time	f	10	9	Unpaired Student's t-test, Holm-Sidak correction	Baseline	0.05	0.789621	0.8375	68
					Unpaired Student's t-test, Holm-Sidak correction	Context	0.05	0.789621	0.8234	68
					Unpaired Student's t-test, Holm-Sidak correction	Novelty	0.05	0.789621	0.4154	68
					Unpaired Student's t-test, Holm-Sidak correction	CS	0.05	0.340201	1.674	68
Figure, panel	Behavioral test, parameter	Sex (m/f)	n (Gdnf wt/wt)	n (Gdnf wt/hyper)	Statistical test	Comparisons	alpha	Adjusted P-value	SS	DF	MS	F (DFn, DFd)	P value
S 3f	IC-IMP: Visits	f	20	19	Two-way repeated measures ANOVA	Interaction	0.05	0.8542	11032	6	1839	F (6, 222) = 0,4362	P=0,8542
					Two-way repeated measures ANOVA	Main time effect	0.05	<0,0001	721044	6	120174	F (6, 222) = 28,51	P<0,0001
					Two-way repeated measures ANOVA	Main genotype effect	0.05	0.2889	22823	1	22823	F (1, 37) = 1,158	P=0,2889
					Two-way repeated measures ANOVA	Subjects (matching)	0.05	<0,0001	729501	37	19716	F (37, 222) = 4,677	P<0,0001
					Two-way repeated measures ANOVA	Residual	0.05		935837	222	4215
Figure, panel	Behavioral test, parameter	Sex (m/f)	n (Gdnf wt/wt)	n (Gdnf wt/hyper)	Statistical test	Comparisons	alpha	Adjusted P-value	SS	DF	MS	F (DFn, DFd)	P value
S 3g	IC-CP-SR: Errors, corner preference	f	21	19	Two-way repeated measures ANOVA	Interaction	0.05	0.0448	1683	9	187	F (9, 342) = 1,946	P=0,0448
					Two-way repeated measures ANOVA	Main time effect	0.05	<0,0001	33608	9	3734	F (9, 342) = 38,87	P<0,0001
					Two-way repeated measures ANOVA	Main genotype effect	0.05	0.1024	1193	1	1193	F (1, 38) = 2,801	P=0,1024
					Two-way repeated measures ANOVA	Subjects (matching)	0.05	<0,0001	16177	38	425.7	F (38, 342) = 4,431	P<0,0001
					Two-way repeated measures ANOVA	Residual	0.05		32855	342	96.07
S 3g	IC-CP-SR: Errors, serial reversal	f	21	19	Two-way repeated measures ANOVA	Interaction	0.05	0.9015	97.06	3	32.35	F (3, 114) = 0,1922	P=0,9015
					Two-way repeated measures ANOVA	Main time effect	0.05	0.0001	3812	3	1271	F (3, 114) = 7,549	P=0,0001
					Two-way repeated measures ANOVA	Main genotype effect	0.05	0.1132	604	1	604	F (1, 38) = 2,629	P=0,1132
					Two-way repeated measures ANOVA	Subjects (matching)	0.05	0.107	8728	38	229.7	F (38, 114) = 1,365	P=0,1070
					Two-way repeated measures ANOVA	Residual	0.05		19188	114	168.3
Figure, panel	Behavioral test, parameter	Sex (m/f)	n (Gdnf wt/wt)	n (Gdnf wt/hyper)	Statistical test	Comparisons	alpha	Adjusted P-value	SS	DF	MS	F (DFn, DFd)	P value
S 3h	IC-PATR: Errors	f	20	19	Two-way repeated measures ANOVA	Interaction	0.05	0.8048	576.6	15	38.44	F (15, 555) = 0,6805	P=0,8048
					Two-way repeated measures ANOVA	Main time effect	0.05	<0,0001	20693	15	1380	F (15, 555) = 24,42	P<0,0001
					Two-way repeated measures ANOVA	Main genotype effect	0.05	0.347	641	1	641	F (1, 37) = 0,9075	P=0,3470
					Two-way repeated measures ANOVA	Subjects (matching)	0.05	<0,0001	26133	37	706.3	F (37, 555) = 12,5	P<0,0001
					Two-way repeated measures ANOVA	Residual	0.05		31350	555	56.49
Figure, panel	Behavioral test, parameter	Sex (m/f)	n (Gdnf wt/wt)	n (Gdnf wt/hyper)	Statistical test	Comparisons	alpha	Adjusted P-value	SS	DF	MS	F (DFn, DFd)	P value
S 3i	IC-CHAIN: Errors	f	20	19	Two-way repeated measures ANOVA	Interaction	0.05	0.2086	1610	15	107.3	F (15, 555) = 1,281	P=0,2086
					Two-way repeated measures ANOVA	Main time effect	0.05	<0,0001	43670	15	2911	F (15, 555) = 34,76	P<0,0001
					Two-way repeated measures ANOVA	Main genotype effect	0.05	0.3522	565.3	1	565.3	F (1, 37) = 0,8878	P=0,3522
					Two-way repeated measures ANOVA	Subjects (matching)	0.05	<0,0001	23559	37	636.7	F (37, 555) = 7,603	P<0,0001
					Two-way repeated measures ANOVA	Residual	0.05		46481	555	83.75
